# Supplementary material for: Foraging for water by MIZ1-mediated antagonism between root gravitropism and hydrotropism
Source: Proc Natl Acad Sci U S A. 2025 May 15;122(20):e2427315122. doi: 10.1073/pnas.2427315122 (PMC12107133; doi:10.1073/pnas.2427315122)
Supplement: Supplementary file 3 — Dataset S02 (XLSX) [file pnas.2427315122.sd02.xlsx]

## Sheet: Fig1C
	Hydrotropism-Root curvatrue
	The first replicates					The second replicates					The third replicates
	WT	WT/rpm	miz1	miz1/rpm		WT	WT/rpm	miz1	miz1/rpm		WT	WT/rpm	miz1	miz1/rpm
	36.757	158.351	13.785	41.782		61.829	148.727	10.305	48.806		26.387	153.874	8.214	75.361
	37.875	129.936	8.746	48.798		44.174	163.765	10.163	42.632		29.374	129.347	11.897	27.076
	65.421	76.674	7.304	65.821		39.007	102.918	3.818	73.315		30.986	126.317	9.354	45.236
	42.646	105.606	3.534	99		44.476	115.856	11.775	68.134		24.556	111.368	9.365	70.473
	38.819	170.079	10.103	75.948		31.169	153.939	11.824	41.318		36.113	165.348	11.234	76.656
	45.182	166.046	10.372	59.797		36.973	135.431	12.854	62.745		42.355	132.841	5.671	59.446
	27.897	134.937	7.258	109.242		53.213	136.472	12.031	73.152		21.653	135.237	12.357	47.578
	43.095	132.79	4.797	37.748		36.246	120.668	5.321	31.608		27.164	100.324	8.359	57.529
	30.969	143.865	12.654	62.034		42.317	100.233	6.712	54.432		22.328	153.213	5.27	41.351
						27.415	163.542	14.201	117.431		32.624	98.634	8.364	37.203
						40.157	135.214	3.21	37.995		43.667	138.945	10.985	63.247
											26.711	131.052	8.963	45.671

## Sheet: Fig2B
	Gravitropism-Root curvatrue
	The first replicates
		WT			miz1			WT Sob			miz1-sobitol
	angle	0h	6h		0h	6h		0h	6h		0h	6h
		0	81.317		0	89.37		0	48.13		0	67.248
		0	81.658		0	88.332		0	53.326		0	64.509
		0	91.339		0	80.797		0	62.679		0	67.101
		0	82.678		0	91.988		0	50.773		0	77.981
		0	93.973		0	88.772		0	53.225		0	76.634
		0	68.066		0	75.62		0	57.226		0	70.458
		0	93.576		0	87.435		0	53.344		0	76.532
		0	92.573		0	87.328		0	55.741		0	69.221
		0	85.546		0	91.895		0	45.881		0	65.638
		0	82.064		0	86.847		0	61.756		0	72.367
		0	86.264		0	82.58		0	52.239		0	66.206
		0	78.208		0	87.824		0	48.103		0	69.721
		0	91.104		0	87.074		0	48.447		0	66.255
		0	88.886		0	90.55		0	41.758		0	56.314
		0	80.619		0	86.04		0	41.366		0	69.264
	The second replicates
		WT			miz1			WT Sob			miz1-sobitol
	angle	0h	6h		0h	6h		0h	6h		0h	6h
		0	83.629		0	87.936		0	53.933		0	82.588
		0	86.914		0	83.928		0	62.486		0	66.478
		0	94.004		0	91.169		0	52.629		0	73.351
		0	92.707		0	81.702		0	52.914		0	67.521
		0	75.601		0	90.422		0	56.52		0	69.803
		0	69.689		0	95.121		0	59.987		0	81.947
		0	89.922		0	85.539		0	44.87		0	74.573
		0	98.48		0	95.076		0	31.31		0	69.703
		0	79.743		0	80.214		0	39.162		0	82.791
		0	88.038		0	90.106		0	44.522		0	78.82
		0	96.1		0	91.141		0	48.239		0	75.156
		0	97.773		0	89.921		0	28.578		0	68.31
		0	86.317		0	101.101		0	38.456		0	75.512
		0	94.406		0	77.823		0	42.529		0	82.455
		0	84.868		0	85.345		0	33.839		0	65.749
	The third replicates
		WT			miz1			WT Sob			miz1-sobitol
	angle	0h	6h		0h	6h		0h	6h		0h	6h
		0	91.6		0	94.476		0	48.704		0	76.716
		0	88.888		0	91.413		0	38.763		0	63.155
		0	96.145		0	85.79		0	57.01		0	65.641
		0	76.055		0	95.906		0	45.53		0	75.72
		0	93.393		0	98.043		0	69.414		0	59.632
		0	89.939		0	92.255		0	59.419		0	66.889
		0	100.05		0	62.661		0	64.56		0	71.827
		0	89.167		0	89.265		0	59.332		0	52.814
		0	96.912		0	74.186		0	46.162		0	63.908
		0	75.082		0	106.54		0	48.039		0	57.199
		0	93.138		0	98.686		0	59.462		0	60.466
		0	64.433		0	87.747		0	41.942		0	77.897
		0	107.47		0	96.207		0	52.619		0	81.877
		0	95.186		0	84.585		0	59.365		0	71.024
		0	89.203		0	97.314		0	35.512		0	68.714

## Sheet: Fig2D
	Gravitropism-DR5-GFP
	WT-0h-Mock					WT-3h-Mock					WT-6h-Mock
	upper	Lower/Upper	Average			upper	lower	Lower/Upper	Average		uper	lower	Lower/Upper	Average
	7.25	5.59	0.771034			9.73	11.82	1.2148			7.41	15.45	2.08502
	7.37	7.38	1.00136			4.94	9.35	1.89271			5.86	9.92	1.69283
	6.9	8.15	1.18116	0.984517		9.8	14.49	1.47857	1.52869		8.43	33.97	4.02966	2.6025
	5.92	6.69	1.13007			7.75	12.74	1.64387			8.56	19.73	2.30491
	6.37	6.3	0.989011			5.88	9.69	1.64796			7.52	17.46	2.32181
	5.8	6.32	1.08966	1.06958		8.2	14.16	1.72683	1.67289		10.45	35.08	3.35694	2.66122
	7.93	8.2	1.03405			7.97	13.84	1.73651			17.16	47.32	2.75758
	7.9	8.27	1.04684			10.35	18.13	1.75169			6.67	19.5	2.92354
	4.2	4.4	1.04762	1.04283		6.89	10.8	1.56749	1.68523		11.78	34.79	2.95331
											10.61	32.01	3.01697	2.91285
	MIZ1-0h-Mock					MIZ1-3h-Mock					MIZ1-6h-Mock
	upper	Lower/Upper	Average			upper	lower	Lower/Upper	Average		upper	lower	Lower/Upper	Average
	7.43	6.18	0.831763			9.04	11.46	1.2677			9.68	17.6	1.81818
	6.4	6.2	0.96875			6.17	12.7	2.05835			7.63	22.37	2.93185
	6.33	7.45	1.17694	0.992483		6.38	10.4	1.63009	1.65205		11.27	42.83	3.80035	2.85013
	8.38	6.99	0.834129			12.5	17.9	1.432			8.74	19.63	2.246
	7.47	8.32	1.11379			7.24	11.35	1.56768			6.3	18.08	2.86984
	6.48	7.39	1.14043	1.02945		7.98	15.09	1.89098	1.63022		13.61	41.42	3.04335	2.71973
	7.39	7.3	0.987821			9.29	13.38	1.44026			7.05	18.22	2.5844
	7	7.43	1.06143			8.61	13.12	1.52381			7.08	20.03	2.8291
	7.14	8.41	1.17787	1.07571		6.23	16.84	2.70305	1.88904		10	30	3	2.8045
	WT-0h-Sorbitol					WT-3h-Sorbitol					WT-6h-Sorbitol
	upper	Lower/Upper	Average			upper	lower	Lower/Upper	Average		upper	lower	Lower/Upper	Average
	6.93	6.07	0.875902			13.42	12.25	0.912817			9.3	5.32	0.572043
	7.36	6.91	0.938859			9.47	9.59	1.01267			8.87	7.29	0.821871
	7.81	9.33	1.19462			7.39	8.16	1.10419	1.00989		11.57	10.41	0.899741
	7.8	8.03	1.02949	1.00972							10.59	9.19	0.8678
											5.95	6.82	1.14622
	8.08	8.22	1.01733			9.17	6.81	0.742639			7.53	9.27	1.23108
	7.01	6.48	0.924394			12.26	9.73	0.793638			7.27	10.32	1.41953
	8.46	9.09	1.07447			11.85	11.68	0.985654			8.37	12.07	1.44205	1.05004
	7.2	9.37	1.30139	1.07939		7.46	8.09	1.08445
						9.52	12.12	1.27311	0.975898		10.29	6.89	0.669582
	6.54	5.9	0.902141								8.97	7.36	0.820513
	9.1	8.39	0.921978			8.43	8.03	0.95255			10.24	8.65	0.844727
	6.93	7.4	1.06782			10.6	11.47	1.08208			6.81	6.07	0.891336
	8.39	9.98	1.18951	1.02036		11.54	13.07	1.13258	1.05574		8.35	9.44	1.13054
											6.99	8.25	1.18026
											6.61	8.33	1.26021	0.971024
											7.38	5.85	0.792683
											13.27	10.65	0.802562
											6.09	5.1	0.837438
											6.5	5.69	0.875385
											5.98	6.64	1.11037
											8.48	9.77	1.15212
											9.03	11.17	1.23699	0.972507
	MIZ1-0h-Sorbitol					MIZ1-3h-Sorbitol					MIZ1-6h-Sorbitol
	upper	Lower/Upper	Average			upper	lower	Lower/Upper	Average		upper	lower	Lower/Upper	Average
	7.37	5.89	0.799186			8.25	9.84	1.19273			9.57	11.78	1.23093
	7.4	7.32	0.989189			8.54	11.82	1.38407			10.41	17.47	1.67819
	6.98	8.27	1.18481			6.34	10.61	1.6735	1.41677		6.59	11.82	1.79363	1.56758
	7.4	8.2	1.10811	1.02032
						10.3	14.39	1.39709			14.57	22.22	1.52505
	8.39	8.39	1			8.91	12	1.3468			8.97	15.04	1.6767
	9.49	10.32	1.08746			10.3	14.54	1.41165	1.38518		7	12.36	1.76571	1.65582
	6.98	7.03	1.00716
	7.2	8.82	1.225	1.07991		8.94	11.08	1.23937			14.1	22.18	1.57305
						10.27	13.64	1.32814			7.34	11.95	1.62807
	7.83	6.9	0.881226			6.7	10.72	1.6	1.38917		7.04	11.89	1.68892	1.63001
	8.28	7.92	0.956522
	7.47	7.39	0.98929
	6.79	9.28	1.36672	1.04844

## Sheet: Fig3C
	Hydroteopism-Root curvatrue
	The first replicates
	hydortropism angle (24h)
		WT	pin2	pin3/4/7	pin2/3/4/7	miz1	miz1pin2	miz1/pin347	miz1pin2347
		14.949	98.657	22.654	134.907	7.356	27.263	13.94	40.448
		11.568	61.473	27.974	100.429	9.045	16.856	14.638	50.528
		16.325	96.331	30.126	100.236	8.365	23.123	13.21	53.214
		20.531	78.32	22.314	121.358	11.032	19.314	12.013	46.213
		26.315	87.53	32.142	114.526	9.836	32.156	12.014	52.104
		22.103	100.23	25.613	98.235	9.563	30.125	15.321	43.21
		19.321	76.325	31.012	86.21	13.023	21.031	32.012	60.123
		24.532	62.67	32.388	87.546	13.455	17.639	17.134	43.81
		19.356	121.224	22.166	108.226	8.582	42.991	7.618	69.794
		16.424	104.523	36.558	91.248	4.89	29.885	25.915	40.765
	The second replicates
	hydortropism angle (24h)
		WT	pin2	pin3/4/7	pin2/3/4/7	miz1	miz1pin2	miz1/pin347	miz1pin2347
		26.707	87.045	37.929	151.677	5.344	19.617	14.617	39.91
		24.431	77.133	44.417	93.434	6.886	41.211	9.866	48.814
		19.44	79.693	43.572	83.837	10.028	10.799	24.54	48.824
		20.682	95.042	40.732	142.468	3.167	24.142	29.391	30.398
		18.346	68.836	35.674	143.637	9.417	20.144	19.623	82.441
		32.142	83.212	26.531	121.358	3.012	41.36	18.658	46.321
		19.385	71.985	50.214	100.789	10.325	31.257	21.078	55.132
		31.021	63.12	34.278	96.321	13.52	26.347	19.321	60.142
		17.298	100.257	25.317	84.217	12.356	35.178	31.025	42.156
		14.298	114.216	38.214	121.314	6.325	25.17	16.325	51.742
	The third replicates
	hydortropism angle (24h)
		WT	pin2	pin3/4/7	pin2/3/4/7	miz1	miz1pin2	miz1/pin347	miz1pin2347
		18.96	79.947	30.15	147.544	23.171	41.898	23.515	46.607
		19.489	44.168	25.433	161.447	7.904	39.554	19.632	35.429
		16.106	69.146	36.273	66.908	5.335	35.88	19.141	39.277
		21.616	73.626	30.677	139.028	8.773	20.551	10.681	24.274
		28.321	127.431	31.036	93.366	5.768	10.195	10.456	48.747
		31.875	83.254	22.587	121.054	8.571	19.685	21.08	60.214
		19.346	64.213	34.215	130.214	16.321	31.256	19.247	35.178
		21.847	79.347	34.678	78.631	11.875	27.185	26.014	49.315
		21.054	68.327	21.078	121.875	13.529	32.017	20.147	52.104
		13.218	100.358	43.521	98.765	8.265	40.587	19.142	31.751

## Sheet: Fig4B
	PIN2-Lateral diffusion
	WT-Mock					miz1-Mock
	1h					1h
	apical	lateral	apical/lateral	average		apical	lateral	apical/lateral	average
	30.82	8.66	3.55889			56.65	18.55	3.05391
	27.94	9.91	2.81937			48.88	14.18	3.44711
	22.88	6.56	3.4878	3.28869		46.79	16.13	2.90081	3.13394
	30.85	8.41	3.66825			66.73	19.07	3.49921
	39.48	11.31	3.49072			54.68	16.91	3.23359
	35.54	10.67	3.33083	3.4966		50.18	16.65	3.01381	3.24887
	35.35	10.6	3.33491			38.47	13.42	2.86662
	35.19	10.15	3.467			51.45	15.94	3.22773
	31.51	11.28	2.79344	3.19845		58.16	13.75	4.22982	3.44139
	WT-Sorbitol					miz1-Sorbitol
	1h					1h
	apical	lateral	apical/lateral	average		apical	lateral	apical/lateral	average
	59.36	38.91	1.52557			60.32	23.34	2.5844
	65.02	43.38	1.49885			63.21	20.4	3.09853
	60.78	41.97	1.44818	1.49087		58.39	32.4	1.80216	2.49503
	54.09	33.4	1.61946			47.3	18.74	2.52401
	55.3	35.83	1.5434			48.38	16.34	2.96083
	54.39	32.8	1.65823	1.60703		44.3	18.36	2.41285	2.63257
	52.3	30.32	1.72493			54.29	18.32	2.96343
	54.39	31.11	1.74831			55.48	19.54	2.8393
	41.83	31.3	1.33642	1.60322		50.23	24.2	2.07562	2.62612

## Sheet: Fig4E
	Gravitropism-Root curvatrue
	WT Mock				miz1 Mock					pWER::MIZ1-GFP/miz1 Mock				pCOR::MIZ1-GFP/miz1 Mock
	Rep.1	Rep.2	Rep.3		Rep.1	Rep.2	Rep.3		Rep.1	Rep.2	Rep.3		Rep.1	Rep.2	Rep.3
	62.103	74.017	78.108		73.769	75.028	73.996		68.338	73.117	72.181		76.801	81.897	74.226
	71.438	78.318	81.443		75.61	78.179	77.326		72.148	74.779	74.29		78.69	82.508	70.805
	78.03	81.764	94.236		83.991	84.723	84.253		83.316	83.628	83.456		72.654	86.92	76.234
	81.384	93.896	96.642		85.948	85.236	85.601		87.337	86.566	86.82		83.495	72.456	73.149
	97.191	93.9	96.94		78.847	79.227	79.005		88.025	89.259	88.157		90.776	82.653	84.644
	95.491	94.014	77.622		84.024	92.979	92.851		88.043	90	88.533		74.229	81.497	86.297
	98.514	79.357	84.388		77.471	85.849	79.934		75.837	82.688	79.082		80.817	80.025	77.856
	76.574	87.383	80.37		78.562	86.089	81.808		75.869	85.174	79.731		79.797	76.065	72.309
	84.299	66.924	79.376		88.521	84.242	88.189		94.248	89.258	90.37		74.193	84.877	78.01
	67.011	72.004	83.326		82.663	77.511	81.602		70.787	85.382	89.44		81.745	76.017	87.471
	WT Sorbitol				miz1 Sorbitol					pWER::MIZ1-GFP/miz1 Sorbitol				pCOR::MIZ1-GFP/miz1 Sorbitol
	Rep.1	Rep.2	Rep.3		Rep.1	Rep.2	Rep.3		Rep.1	Rep.2	Rep.3		Rep.1	Rep.2	Rep.3
	17.98	18.08	18.613		49.05	41.425	42.125		30.362	30.466	30.694		22.959	30.296	20.608
	17.253	17.34	17.802		54.634	54.625	54.221		31.55	31.692	32.512		29.036	35.793	25.115
	14.496	15.434	15.861		46.634	46.383	45.629		33.951	33.375	32.917		28.296	31.295	21.87
	18.29	19.942	20.155		46.768	39.778	41.174		27.231	27.923	29.309		32.318	27.407	33.778
	12.024	12.932	14.246		48.183	39.94	42.758		30.854	30.587	29.529		27.564	32.56	21.371
	15.661	15.325	14.711		42.787	44.654	48.108		34.713	34.736	35.045		30.129	27.933	23.923
	15.856	16.238	16.847		44.2	45.026	48.309		29.745	28.209	24.989		23.615	29.676	22.932
	17.921	17.429	17.26		49.146	46.371	48.492		24.775	22.479	21.236		29.745	30.631	21.822
	19.322	19.215	18.85		49.305	46.371	48.962		25.56	23.391	22.072		28.974	26.5	25.388
	21.9	20.128	20.341		49.883	47.147	50.257		40.263	40.405	40.915		25.968	26.204	30.261

## Sheet: Fig4F
	PIN2-Lateral diffusion
	WT-Mock					miz1-Mock
	1h					1h
	apical	lateral				apical	lateral
	38.46	12.45	3.08916			54.39	17.73	3.06768
	33.59	11.62	2.89071			56.25	19.3	2.91451
	31.48	9	3.49778	3.15921		50.31	16.41	3.06581	3.016
	27.65	9.36	2.95406			35.49	9.32	3.80794
	25.81	8.24	3.13228			33.46	11.39	2.93766
	32.59	10.74	3.03445	3.04026		39.32	12.43	3.16331	3.30297
	33.26	9.37	3.54963			41.4	12.35	3.35223
	31.29	9.32	3.3573			40.31	16.82	2.39655
	30.48	10.37	2.93925	3.28206		41.26	11.53	3.57849	3.10909
	pWER::MIZ1-Mock					pWER::MIZ1-Sorbitol
	1h					1h
	apical	lateral				apical	lateral
	52.22	17.32	3.01501			45.98	17.09	2.69046
	53.86	19.3	2.79067			40.39	30.99	1.30332
	60.31	18.06	3.33942	3.04837		45.05	27.33	1.64837	1.88072
	43.28	17.76	2.43694			37.39	21.27	1.75787
	40.87	11.49	3.55701			36.42	16.34	2.22889
	48.18	13.34	3.61169	3.20188		35.11	16.03	2.19027	2.05901
	58.27	16.48	3.5358			53.35	25.38	2.10205
	59.02	15.75	3.7473			50.12	25.48	1.96703
	55.35	23.46	2.35934	3.21415		53.82	27.33	1.96926	2.01278
	WT-Sorbitol					miz1-Sorbitol
	1h					1h
	apical	lateral				apical	lateral
	47.32	24.52	1.92985			63.28	31.41	2.01465
	44.29	28.46	1.55622			66.52	35.23	1.88816
	46.38	27.97	1.65821	1.71476		60.31	34.7	1.73804	1.88028
	57.38	36.45	1.57421			43.93	22.37	1.96379
	56.2	23.3	2.41202			48.48	24.9	1.94699
	59.2	30.2	1.96026	1.98216		46.31	20.42	2.26787	2.05955
	36.48	20.3	1.79704			53.83	24.32	2.2134
	37.41	18.93	1.97623			55.47	25.79	2.15083
	39.64	20.67	1.91776	1.89701		51.36	25.39	2.02284	2.12903

## Sheet: Fig4G
	PIN2-Lateral diffusion
	WT-Mock					miz1-Mock					pCOR-MIZ1-Mock
	1h					1h					1h
	apical	lateral				apical	lateral				apical	lateral
	18.43	8.32	2.21514			19.04	9.49	2.00632			48.54	20.94	2.31805
	19.7	7.43	2.65141			14.27	7.23	1.97372			50.66	19.69	2.57288
	15.36	8.43	1.82206			16.42	9.06	1.81236			46.51	20.1	2.31393
	49.49	18.32	2.70142			65.39	19.38	3.3741			52.94	19.37	2.73309
	50.03	17.2	2.90872			66.42	21.43	3.09939			56.41	20.33	2.77472
	51.23	19.03	2.69207	2.49847		65.34	20.43	3.19824	2.57736		55.33	22.52	2.45693	2.52827
	19.45	8.59	2.26426			14.27	7.51	1.90013			46.36	19.41	2.38846
	18.84	8.74	2.15561			15.83	8.82	1.79478			49.48	20.04	2.46906
	18.36	7.35	2.49796			17.23	6.83	2.52269			44.09	19.25	2.29039
	51.23	20.42	2.50881			53.4	17.32	3.08314			62.95	25.19	2.49901
	49.02	21.03	2.33096			55.32	18.48	2.99351			66.16	26.48	2.49849
	54.34	19.47	2.79096	2.42476		50.39	19.48	2.58676	2.48017		61.94	23.24	2.66523	2.46844
	18.47	8.64	2.13773			15.27	7.6	2.00921			84.29	36.02	2.34009
	20.86	9.76	2.1373			13.47	7.16	1.88128			66.32	29.87	2.22029
	17.45	7.31	2.38714			17.42	8.32	2.09375			67.02	28.21	2.37575
	50.4	18.31	2.75259			71.11	21.43	3.31825			59.32	21.39	2.77326
	52.32	17.49	2.99142			69.43	22.43	3.09541			57.49	20.43	2.814
	49.85	19.11	2.60858	2.50246		65.02	26.4	2.46288	2.4768		53.41	19.32	2.76449	2.54798
	WT-Sorbitol					miz1-Sorbitol					pCOR-MIZ1-Sorbitol
	1h					1h					1h
	apical	lateral				apical	lateral				apical	lateral
	13.74	8.11	1.6942			15.32	7.38	2.07588			56.46	30.5	1.85115
	12.29	8.03	1.53051			16.4	7.48	2.19251			56.69	26.41	2.14654
	14.42	9.52	1.51471			19.47	9.14	2.1302			50.54	24.46	2.06623
	48.39	23.12	2.09299			73.2	25.43	2.87849			59.26	29.11	2.03573
	44.38	21.2	2.0934			70.3	23.04	3.05122			63.09	28.4	2.22148
	50.03	25.03	1.9988	1.82077		71.25	22.01	3.23716	2.59424		58.4	29.81	1.95907	2.0467
	15.83	7.76	2.03995			15.38	9.08	1.69383			44.1	22.83	1.93167
	12	9.32	1.28755			15.27	7.56	2.01984			46.21	22.42	2.06111
	14.36	8.83	1.62627			17.47	9.47	1.84477			40.72	23.09	1.76353
	53.23	23.39	2.27576			66.49	21.43	3.10266			54.12	24.41	2.21712
	50.3	21.45	2.34499			70.32	23.31	3.01673			56.92	30.54	1.86379
	43.4	21.35	2.03279	1.93455		69.4	22.03	3.15025	2.47135		51.15	24.16	2.11714	1.99239
	15.47	9.41	1.644			16.48	9.41	1.75133			44.1	32.1	1.37383
	13.46	7.42	1.81402			16.49	8.83	1.8675			41.13	24.91	1.65114
	12.46	8.49	1.46761			15.41	8.38	1.8389			58.65	27.18	2.15784
	50.2	23.3	2.15451			59.48	19.37	3.07073			57.82	22.64	2.55389
	48.23	24.04	2.00624			60.32	20.49	2.94388			53.01	23.75	2.232
	50.47	25.48	1.98077	1.84452		56.39	21.16	2.66493	2.35621		50.99	30.35	1.68007	1.94146

## Sheet: Fig4I
	Hydroteopism-Root curvatrue
	WT				miz1					pWER::MIZ1-GFP/miz1				pWER::MIZ1/miz1				pCOR::MIZ1/miz1
	Rep.1	Rep.2	Rep.3		Rep.1	Rep.2	Rep.3		Rep.1	Rep.2	Rep.3		Rep.1	Rep.2	Rep.3		Rep.1	Rep.2	Rep.3
	28.665	34.44	45.696		7.62	10.964	3.063		25.97	18.707	21.276		24.555	33.254	21.588		19.686	25.516	19.294
	36.217	40.055	36.154		8.25	6.475	4.906		14.487	16.247	31.364		17.605	33.042	28.024		20.144	15.257	22.867
	34.782	49.484	28.215		5.535	3.209	5.492		26.706	17.225	25.139		18.808	27.351	13.216		18.39	30.508	36.647
	31.566	39.694	48.279		3.022	2.554	5.333		29.182	27.982	21.987		21.311	18.376	18.004		35.255	24.569	31.897
	23.311	31.071	25		7.778	2.673	9.514		22.528	20.081	23.127		25.56	17.958	23.828		30.074	32.751	29.826
	31.724	32.79	37.137		2.461	1.282	6.177		28.736	19.253	20.995		22.901	22.166	27.308		19.32	28.404	19.988
	42.568	37.027	38.764		4.286	3.849	8.016		19.17	15.183	21.266		31.67	23.915	21.311		27.079	30.524	27.945
	36.581	32.822	48.111		6.289	2.677	4.121		24.578	16.858	20.618		31.17	19.143	21.228		17.721	19.658	26.489
	39.877	31.582	49.731		5.817	4.082	4.128		31.201	19.41	22.979		24.567	18.435	22.717		31.561	28.652	24.928
	46.813	26.648	28.592		6.758	3.355	4.58		20.89	21.35	28.266		21.09	19.659	25.229		21.93	20.739	32.839

## Sheet: Fig5B
	BFA-treatment
	Mock												Sorbitol
	WT						mzi1						WT						mzi1
	Cells with BFA bodies	Cells	Cells with BFA bodies/Cells	Average			Cells with BFA bodies	Cells	Cells with BFA bodies/Cells	Average			Cells with BFA bodies	Cells	Cells with BFA bodies/Cells	Average			Cells with BFA bodies	Cells	Cells with BFA bodies/Cells	Average
Rep.1	55	60	91.6667			Rep.1	16	17	94.1176			Rep.1	56	60	93.3333			Rep.1	54	60	90
	54	60	90				57	60	95				52	60	86.6667				52	60	86.6667
	56	60	93.3333	91.6667			53	60	88.3333	92.4837			58	60	96.6667	92.2222			56	60	93.3333	90
Rep.2	50	60	83.3333			Rep.2	56	60	93.3333			Rep.2	59	60	98.3333			Rep.2	54	60	90
	53	60	88.3333				52	60	86.6667				49	60	81.6667				56	60	93.3333
	59	60	98.3333	90			55	60	91.6667	90.5556			57	60	95	91.6667			54	60	90	91.1111
Rep.3	56	60	93.3333			Rep.3	53	60	88.3333			Rep.3	59	60	98.3333			Rep.3	55	60	91.6667
	53	60	88.3333				52	60	86.6667				50	60	83.3333				53	60	88.3333
	56	60	93.3333	91.6667			58	60	96.6667	90.5556			54	60	90	90.5556			57	60	95	91.6667
	Number of BFA bodies per cell						Number of BFA bodies per cell						Number of BFA bodies per cell						Number of BFA bodies per cell
	Rep.1	Rep.2	Rep.3				Rep.1	Rep.2	Rep.3				Rep.1	Rep.2	Rep.3				Rep.1	Rep.2	Rep.3
	1	1	1				1	1	1				2	2	2				1	1	1
	1	1	1				1	1	1				2	2	3				1	1	1
	1	1	1				1	1	1				3	4	3				1	1	1
	1	2	1				2	2	1				3	4	2				1	2	2
	2	2	2				2	2	2				4	3	2				2	2	2
	2	2	2				2	2	2				2	4	4				2	2	2
	2	2	2					2	2				3	3					2		1
Average	1.42857	1.57143	1.42857			Average	1.5	1.5	1.33333			Average	2.71429	3.14286	2.66667			Average	1.42857	1.5	1.42857
	Mock-wash out												Sorbitol-wash out
	WT						mzi1						WT						mzi1
	Cells with BFA bodies	Cells	Cells with BFA bodies/Cells	Average			Cells with BFA bodies	Cells	Cells with BFA bodies/Cells	Average			Cells with BFA bodies	Cells	Cells with BFA bodies/Cells	Average			Cells with BFA bodies	Cells	Cells with BFA bodies/Cells	Average
Rep.1	3	80	0.0375			Rep.1	3	75	0.04			Rep.1	44	60	0.733333			Rep.1	1	60	0.0166667
	4	70	0.0571429				1	60	0.0166667				48	60	0.8				1	60	0.0166667
	4	50	0.08	5.82143			2	40	0.05	3.55556			48	60	0.8	77.7778			3	60	0.05	2.77778
Rep.2	1	60	0.0166667			Rep.2	1	60	0.0166667			Rep.2	53	60	0.883333			Rep.2	2	60	0.0333333
	1	60	0.0166667				2	60	0.0333333				57	60	0.95				4	60	0.0666667
	2	60	0.0333333	2.22222			1	60	0.0166667	2.22222			43	60	0.716667	85			3	60	0.05	5
Rep.3	3	60	0.05			Rep.3	3	60	0.05			Rep.3	40	60	0.666667			Rep.3	4	60	0.0666667
	2	60	0.0333333				1	60	0.0166667				41	60	0.683333				1	60	0.0166667
	1	60	0.0166667	3.33333			2	60	0.0333333	3.33333			37	60	0.616667	65.5556			3	60	0.05	4.44444
	Number of BFA bodies per cell						Number of BFA bodies per cell						Number of BFA bodies per cell						Number of BFA bodies per cell
	Rep.1	Rep.2	Rep.3				Rep.1	Rep.2	Rep.3				Rep.1	Rep.2	Rep.3				Rep.1	Rep.2	Rep.3
	0	0	0				0	0	0				2	2	2				0	0	0
	0	0	0				0	0	0				2	2	2				0	0	0
	0	0	0				0	0	0				2	2	1				0	0	0
	0	0	0				0	0	1				3	3	2				0	0	0
	0	0	0				0	0	1				3	3	2				0	0	0
	0	2	1				2	1	1				2	2	2				0	1	1
	1	2	1				1	1	1				2	1	1				2	1	1
	1	1					1	1					2	1					2	1
Average	0.25	0.625	0.285714			Average	0.5	0.375	0.571429			Average	2.25	2	1.71429			Average	0.5	0.375	0.285714

[truncated: 17 more sheets: Fig5D, Fig6G, Supp-Fig-S1, Supp-Fig-S2AB, Supp-Fig-S3B, Supp-Fig-S4B, Supp-Fig-S5B, Supp-Fig-S5D, Supp-Fig-S6C, Supp-Fig-S7C, Supp-Fig-S8C, Supp-Fig-S9B, Supp-Fig-S10B, Supp-Fig-S11B, Supp-Fig-S11D, Supp-Fig-S11F, Supp-Fig-S12E]
